# Supplementary material for: The Beneficial Impact of Mineral Content in Spent-Coffee-Ground-Derived Hard Carbon on Sodium-Ion Storage
Source: Materials (Basel). 2024 Feb 22;17(5):1016. doi: 10.3390/ma17051016 (PMC10935302; doi:10.3390/ma17051016)
Supplement: Supplementary file 1 [file materials-17-01016-s001.zip]

Archive with 1 entries (1 files):
- materials-2824979-supplementary.pdf
